# Supplementary material for: Comprehensive analysis of substernal lead removal: experience from EV ICD Pilot, Pivotal, and Continued Access Studies
Source: Europace. 2024 Aug 30;26(9):euae225. doi: 10.1093/europace/euae225 (PMC11420630; doi:10.1093/europace/euae225)
Supplement: euae225_Supplementary_Data [file euae225_supplementary_data.zip]

Archive with 4 entries (4 files):
- Supplemental Figures & table.docx
- Video 1.mp4
- Video 2.mp4
- Video 3.mp4
